# Supplementary material for: A Genome-Wide Association Study of Protein, Oil, and Amino Acid Content in Wild Soybean (Glycine soja)
Source: Plants (Basel). 2023 Apr 16;12(8):1665. doi: 10.3390/plants12081665 (PMC10143452; doi:10.3390/plants12081665)
Supplement: Supplementary file 1 [file plants-12-01665-s001.zip › Table S1.xlsx]

## Sheet: Sheet1
	Wm82.v2.a1	Correspondence	model	young_leaf	flower	one cm pod	pod shell 10DAF	pod shell 14DAF	seed 10DAF	seed 14DAF	seed 21DAF	seed 25DAF	seed 28DAF	seed 35DAF	seed 42DAF	root	nodule
Protein	Glyma.11g015500	Glyma11g01770	Glyma 1.1	468	310	539	361	308	171	297	126	253	147	197	161	461	431
	Glyma.12g063800	Glyma12g06880	Glyma 1.1	27	48	17	27	21	6	2	6	3	1	10	6	29	3
	Glyma.13g128700	Glyma13g19080	Glyma 1.1	54	91	64	94	50	34	43	12	48	19	56	37	166	37
	Glyma.14g179200	Glyma14g35720	Glyma 1.1	4	31	2	6	31	19	7	3	3	1	3	3	16	40
	Glyma.15g055200	Glyma15g06070	Glyma 1.1	18	13	18	8	6	8	10	4	10	21	15	20	22	33
Oil	Glyma.12g183500	Glyma12g30890	Glyma 1.1	52	41	32	36	15	27	12	8	32	15	41	19	27	29
	Glyma.13g099400	Glyma13g00660	Glyma 1.1	48	30	35	35	25	23	48	13	30	19	24	8	35	50
	Glyma.14g089900	Glyma14g10220	Glyma 1.1	1	2	0	1	1	1	3	0	3	0	3	1	0	2
	Glyma.20g032400	Glyma20g04130	Glyma 1.1	11	11	15	14	7	1	0	0	0	0	0	0	152	21
	Glyma.20g050300	Glyma20g10240	Glyma 1.1	76	63	60	50	11	11	30	9	21	22	27	27	30	13
	Glyma.20g087700	Glyma20g21880	Glyma 1.1	65	32	22	24	23	8	15	2	4	8	8	7	49	96
9AA	Glyma.01g053100	Glyma01g06370	Glyma 1.1	15	12	12	22	13	4	4	4	5	1	4	7	4	2
	Glyma.01g053200	Glyma01g06380	Glyma 1.1	55	40	55	61	47	26	36	15	51	26	38	18	37	72
	Glyma.03g239700	Glyma03g39940	Glyma 1.1	0	5	0	0	0	1	0	1	1082	731	8651	30425	0	28
	Glyma.03g240100	Glyma03g40000	Glyma 1.1	87	99	91	97	45	40	50	32	66	64	114	64	24	28
	Glyma.03g242400	Glyma03g40236	Glyma 1.1
Val	Glyma.06g061700	Glyma06g06491	Glyma 1.1
	Glyma.06g064700	Glyma06g06840	Glyma 1.1	7	8	17	25	13	11	4	1	2	2	0	0	7	0
Arg, His	Glyma.11g014900	Glyma11g01710	Glyma 1.1	79	476	42	63	68	20	38	26	61	43	50	21	113	61
	Glyma.11g015500	Glyma11g01770	Glyma 1.1
Ala	Glyma.12g072500	Glyma12g07720	Glyma 1.1	49	76	71	30	44	23	39	14	67	66	152	122	41	43
Lys	Glyma.13g099400	Glyma13g00660	Glyma 1.1
Ala	Glyma.15g012300	Glyma15g01520	Glyma 1.1	125	205	208	247	94	99	173	57	159	155	214	82	259	413
	Glyma.15g015800	Glyma15g01890	Glyma 1.1	251	179	161	237	392	18	12	14	43	13	29	20	483	20
Pro	Glyma.19g164800	Glyma19g34770	Glyma 1.1	0	0	0	0	0	0	1	10	62	48	225	186	0	0
	Glyma.19g164900	Glyma19g34780	Glyma 1.1	1	0	0	0	0	0	0	0	883	2263	10523	12595	2	0
Arg, Lys, Phe	Glyma.20g025400	Glyma20g03040	Glyma 1.1	92	71	57	50	42	23	39	15	39	24	31	28	104	80
